# Supplementary material for: Modeling 1-Cyano-4-Dimethylaminopyridine Tetrafluoroborate (CDAP) Chemistry to Design Glycoconjugate Vaccines with Desired Structural and Immunological Characteristics
Source: Vaccines (Basel). 2024 Jun 24;12(7):707. doi: 10.3390/vaccines12070707 (PMC11281720; doi:10.3390/vaccines12070707)
Supplement: Supplementary file 1 [file vaccines-12-00707-s001.zip]

Archive with 1 entries (1 files):
- vaccines-2993786-supplementary.pdf
